# Supplementary material for: Elevation distributed micro-climatology data in a coastal glaciated watershed
Source: Data Brief. 2020 Apr 20;30:105578. doi: 10.1016/j.dib.2020.105578 (PMC7231837; doi:10.1016/j.dib.2020.105578)
Supplement: Supplementary file 1 [file mmc1.xml]

<?xml version="1.0" encoding="utf-8" standalone="no"?>
<data>
  <datasets>
    <author>cband@uw.edu</author>
    <type>0</type>
    <dataset>
      <value>6</value>
      <reason>Other (please explain)</reason>
      <comments>The data is on HydroShare data repository and the CUAHSI Data Services. On HydroShare (http://www.hydroshare.org/resource/222e832d3df24dea9bae9bbeb6f4219d) and data.cuahsi.org</comments>
    </dataset>
  </datasets>
</data>
